# Supplementary material for: Object-based representation and analysis of light and electron microscopic volume data using Blender
Source: BMC Bioinformatics. 2015 Jul 25;16:229. doi: 10.1186/s12859-015-0652-7 (PMC4513682; doi:10.1186/s12859-015-0652-7)
Supplement: Additional file 2: — Python scripts for Blender. The archive provides Python scripts enabling functionality for Blender models. [file 12859_2015_652_MOESM2_ESM.zip]

Archive with 13 entries (12 files):
- scripts_for_Blender/
- scripts_for_Blender/Panel_LM_behavior.py
- scripts_for_Blender/Panel_LM_genes.py
- scripts_for_Blender/Panel_LM_GeneTypes.py
- scripts_for_Blender/Panel_EM_Behavior.py
- scripts_for_Blender/Panel_EM_centrality.py
- scripts_for_Blender/Panel_EM_connectivity.py
- scripts_for_Blender/Panel_EM_Genes.py
- scripts_for_Blender/Panel_EM_Groups.py
- scripts_for_Blender/Panel_EM_import_Trakem.py
- scripts_for_Blender/.DS_Store
- scripts_for_Blender/Panel_LM_coexpression.py
- scripts_for_Blender/Panel_EM_import_Catmaid.py
