# Supplementary material for: Object-based representation and analysis of light and electron microscopic volume data using Blender
Source: BMC Bioinformatics. 2015 Jul 25;16:229. doi: 10.1186/s12859-015-0652-7 (PMC4513682; doi:10.1186/s12859-015-0652-7)
Supplement: Additional file 2: — Python scripts for Blender. The archive provides Python scripts enabling functionality for Blender models. [file 12859_2015_652_MOESM2_ESM.zip › scripts_for_Blender/Panel_LM_behavior.py]

# Iincreased ciliary beat frequency, upward swimming (RYa, FVMa, DLa, FMRFa, FVa, LYa, YFa, L11, and SPY)
# decreased ciliary beat frequency, downward swimming (FLa and WLD, Fig. 4A).

import bpy
from bpy.props import *
 

# Define an RNA prop for every object
bpy.types.Group.myRnaBool = BoolProperty(
    name="Show", 
    default = True)
         
for group in bpy.data.groups:
    group.myRnaBool = True
    
#    Property panel
class BehavPanel(bpy.types.Panel):
    bl_label = "Behavior"
    bl_space_type = "VIEW_3D"
    bl_region_type = "TOOLS"
 
    def draw(self, context):
        layout = self.layout
                
        for group in bpy.data.groups:
            if group.name.startswith('_'):
                row = layout.row()
                row.alignment = 'LEFT'            
                row.prop(group, 'myRnaBool')
                row.label(group.name)
        
        row = layout.row()
        row.alignment = 'LEFT'
        row.operator("select.allbehaviors")
        row.operator("deselect.allbehaviors")
        row.operator("show.behaviors")

#   Button
class OBJECT_OT_Button(bpy.types.Operator):
    bl_idname = "show.behaviors"
    bl_label = "Apply"
    
    def execute(self, context):
        # first all objects invisible
        for obj in bpy.data.groups["Genes"].objects:
            obj.hide = True
            obj.hide_render = True
                        
        # show selected
        for group in bpy.data.groups:
            if group.name.startswith('_') and group.myRnaBool:
                for obj in group.objects:
                    obj.hide = False
                    obj.hide_render = False
                
        #for group in bpy.data.groups:
            #print("%s : %r" % (group.name, group.myRnaBool))
            
        
        return{'FINISHED'}    

#   Button
class OBJECT_OT_Button1(bpy.types.Operator):
    bl_idname = "select.allbehaviors"
    bl_label = "Select all"
    
    def execute(self, context):

        for group in bpy.data.groups:
            if group.name.startswith('_'):
                group.myRnaBool = True
                      
        return{'FINISHED'}   
    
    #   Button
class OBJECT_OT_Button1(bpy.types.Operator):
    bl_idname = "deselect.allbehaviors"
    bl_label = "Deselect all"
    
    def execute(self, context):

        for group in bpy.data.groups:
            if group.name.startswith('_'):
                group.myRnaBool = False

                      
        return{'FINISHED'}   

# Registration
def register():
    bpy.utils.register_class(OBJECT_OT_Button1)
  
def unregister():
    bpy.utils.unregister_class(OBJECT_OT_Button1)

bpy.utils.register_class(BehavPanel)
bpy.utils.register_module(__name__)	
