# Supplementary material for: Object-based representation and analysis of light and electron microscopic volume data using Blender
Source: BMC Bioinformatics. 2015 Jul 25;16:229. doi: 10.1186/s12859-015-0652-7 (PMC4513682; doi:10.1186/s12859-015-0652-7)
Supplement: Additional file 2: — Python scripts for Blender. The archive provides Python scripts enabling functionality for Blender models. [file 12859_2015_652_MOESM2_ESM.zip › scripts_for_Blender/Panel_LM_genes.py]

import bpy
from bpy.props import *
 

# Define an RNA prop for every object
bpy.types.Group.myRnaBool = BoolProperty(
    name="Show", 
    default = True)
         
for group in bpy.data.groups:
    group.myRnaBool = True
    
#    Property panel
class GenePanel(bpy.types.Panel):
    bl_label = "Hide/Show genes"
    bl_space_type = "VIEW_3D"
    bl_region_type = "TOOLS"
 
    def draw(self, context):
        layout = self.layout
                
        for group in bpy.data.groups:
            if isGeneGroup(group):
                row = layout.row()
                row.alignment = 'LEFT'            
                row.prop(group, 'myRnaBool')
                row.label(group.name)
        
        row = layout.row()
        row.alignment = 'LEFT'
        row.operator("select.all")
        row.operator("deselect.all")
        row.operator("show.groups")

#   Button
class OBJECT_OT_Button(bpy.types.Operator):
    bl_idname = "show.groups"
    bl_label = "Apply"
    
    def execute(self, context):
        # first all objects invisible
        for obj in bpy.data.groups["Genes"].objects:
            obj.hide = True
            obj.hide_render = True
            
        # apply selection
        for group in bpy.data.groups:
            if isGeneGroup(group) and group.myRnaBool:
                for obj in group.objects: 
                    obj.hide = False
                    obj.hide_render = False
                
        #for group in bpy.data.groups:
            #print("%s : %r" % (group.name, group.myRnaBool))
        return{'FINISHED'}    

def isGeneGroup(group):
    if group.name != "Genes" and not group.name.startswith('_') and not group.name.startswith('-'):
        return True
    return False
        
    
#   Button
class OBJECT_OT_Button(bpy.types.Operator):
    bl_idname = "select.all"
    bl_label = "Select all"
    
    def execute(self, context):

        for group in bpy.data.groups:
            if isGeneGroup(group):
                group.myRnaBool = True
                      
        return{'FINISHED'}   
    
    #   Button
class OBJECT_OT_Button(bpy.types.Operator):
    bl_idname = "deselect.all"
    bl_label = "Deselect all"
    
    def execute(self, context):

        for group in bpy.data.groups:
            if isGeneGroup(group):
                group.myRnaBool = False
                      
        return{'FINISHED'}   

# Registration
def register():
    bpy.utils.register_class(OBJECT_OT_Button)
  
def unregister():
    bpy.utils.unregister_class(OBJECT_OT_Button)
    
bpy.utils.register_class(GenePanel)
bpy.utils.register_module(__name__)
