# Supplementary material for: Object-based representation and analysis of light and electron microscopic volume data using Blender
Source: BMC Bioinformatics. 2015 Jul 25;16:229. doi: 10.1186/s12859-015-0652-7 (PMC4513682; doi:10.1186/s12859-015-0652-7)
Supplement: Additional file 2: — Python scripts for Blender. The archive provides Python scripts enabling functionality for Blender models. [file 12859_2015_652_MOESM2_ESM.zip › scripts_for_Blender/Panel_EM_centrality.py]

import bpy
import decimal
import math
import time
from bpy.props import *


#bpy.types.Scene.Presyn= StringProperty(name = "")

#ob = bpy.context.active_object 
def initProps():
            
    bpy.types.Scene.Centrality = EnumProperty(
        name = "Centrality", 
        description = "Centrality types", 
        items = [('outcloseness_centrality', 'out-closeness centrality', 'outcloseness_centrality'), 
                 ('incloseness_centrality', 'in-closeness centrality', 'incloseness_centrality'),
                 ('outeigenvector_centrality', 'out-eigenvector centrality', 'outeigenvector_centrality'),
                 ('ineigenvector_centrality', 'in-eigenvector centrality', 'ineigenvector_centrality'),
                 ('outdegree', 'outdegree centrality', 'outdegree'),
                 ('indegree', 'indegree centrality', 'indegree')]
                 # 'betweenness_centrality', 'betweenness centrality', 'betweenness_centrality')
    )
    bpy.types.Scene.EigenLa = FloatProperty(
        name = "Eigenvector centrality lambda", 
        default = 0.8
        #description = "Eigenvector lambda"
    )
    '''bpy.types.Scene.CentralityText = StringProperty(
        name = "Centrality measures", 
        default = ""
        #description = "Eigenvector lambda"
    )'''
        
initProps()

orig_group_mats = {'axonal scaffold':'plexus','ciliary band':'ciliary band','ciliary band nerves':'ciliary band nerves','ciliary photoreceptors':'ciliary PRC','connectors':'mat_conn','eye photoreceptors anterior':'dorsal eye PRC','eye photoreceptors posterior':'dorsal eye PRC','glia':'glia','interneurons':'interneurons','interneurons dorsal':'dorsal interneurons','interneurons intrinsic':'intrinsic interneurons','interneurons primary':'primary interneurons','interneurons schnörkel':'schnoerkel interneurons','interneurons transoptic':'transoptic interneurons','interneurons ventral':'ventral interneurons','larval eye photoreceptors':'larval eye','mechanosensory neurons':'mechanosensory neurons','motoneurons':'motoneurons','muscles':'muscle','pigment cups':'pigment cups','sensory neurons':'sensory cells'}

#    Property panel
class Centrality(bpy.types.Panel):
    bl_label = "Highlight centrality"
    bl_space_type = "VIEW_3D"
    bl_region_type = "TOOLS"
        
    def draw(self, context):
        layout = self.layout
        scn = context.scene

        row = layout.row() 
        #row.alignment = 'EXPAND'            
        row.prop(scn, 'Centrality')
        
        row = layout.row() 
        row.prop(scn, 'EigenLa')
        
        row = layout.row()
        row.operator("calculate.centrality") # Max 1 point!!!
        row.operator("reset.materials") 

        #print out the values
        #row = layout.row()
        #row.label(text=scn.CentralityText)
                
class OBJECT_OT_Button(bpy.types.Operator):
    bl_idname = "calculate.centrality"
    bl_label = "Calculate"
    
    def execute(self, context):
        scn = context.scene
        pregroup_name = getattr(scn,'Centrality', "Undefined")
        
        # calculate centralities
        if (pregroup_name == 'indegree'):
            centralities = calcDegreeCentrality('Postsynaptic')
        elif (pregroup_name == 'outdegree'):
            centralities = calcDegreeCentrality('Presynaptic')
        elif (pregroup_name == 'ineigenvector_centrality'):
            centralities = calcEigenvector('Postsynaptic', 'Presynaptic', getattr(scn,'EigenLa') )
        elif (pregroup_name == 'outeigenvector_centrality'):
            centralities = calcEigenvector('Presynaptic', 'Postsynaptic', getattr(scn,'EigenLa') ) # todo allow user set lambda
        elif (pregroup_name == 'outcloseness_centrality'):
            centralities = calcCloseness('Postsynaptic') 
        elif (pregroup_name == 'incloseness_centrality'):
            centralities = calcCloseness('Presynaptic') 
        
        '''# form a string for the label
        toprint = ""
        for ob_name, cval in centralities.items():
            toprint += ob_name + ' ' + str(cval)
        print(self)
        context.scene.CentralityText = toprint'''
        return{'FINISHED'}   

# Calculate closeness centrality
def calcCloseness(prop_neur):
    closeness = {}
    #closeness_color = {}
    max = 0
    for ob in bpy.data.groups['Neurons'].objects:
        if not '_curve' in ob.name:
            distance = nodeBFS(ob.name, prop_neur)
            # sum all distances
            sum = 0;
            for dist in distance.values():
                if dist != 0:
                    sum += 1/dist
           
            # closeness to color
            closeness[ob.name] = sum

            # the closeness to show
            '''if sum == 0:
                closeness[ob.name] = 0
            else :
                closeness[ob.name] = 1/sum'''
            
            if closeness[ob.name] > max:
                max = closeness[ob.name]
    
            #print(ob.name + '\t' + str(closeness[ob.name]) + '\t' + str(sum))
       
    recolor(closeness, max)
    return closeness

# Calculates shortest distances to other nodes
def nodeBFS(ob_name, prop_neur):
    distance = {ob_name : 0}
    # parent = {}
    visited = [ob_name]
    queue = [ob_name]
    
    for ob_name in queue: # check if works
        ob = bpy.data.objects[ob_name]
        if prop_neur in ob and not ob[prop_neur] == '':
            # get all connected neurons
            cell_names = ob[prop_neur].strip('|').split("|") 
            
            # check all connected cells 
            for cell_name in cell_names:
                if not cell_name in visited:
                    # a child in the queue
                    # parent[cell_name] = ob_name
                    if ob_name in distance:
                        distance[cell_name] = distance[ob_name] + 1
                    else:
                        print ('wrong at ' + ob_name + ' ' + cell_name)
                    queue.append(cell_name)
                    visited.append(cell_name);
                    
    return distance

# calculate eigenvector centrality
def calcEigenvector(prop_conn, prop_neur, la):
    # cacluate nof synapses that every neuron has
    #la = int(st_la)
    counter, max = calcDegree(prop_conn)
    centralitites = {}
    emax = 0;
    # degree centrality using nof synapses
    for ob in bpy.data.groups['Neurons'].objects:
        if not '_curve' in ob.name:
            centralitites[ob.name] = 0
            if prop_neur in ob and not ob[prop_neur] == '':
                cell_names = ob[prop_neur].strip('|').split("|") 
                # check all connected cells and calculate centrality
                for cell_name in cell_names:
                    if cell_name in counter:
                        degree = counter[cell_name]
                        centralitites[ob.name] += la * degree
    
                # find a max value    
                if centralitites[ob.name] > emax:
                    emax = centralitites[ob.name]
    recolor(centralitites, emax)
    return centralitites
 
    
# Calculating degree centrality
def calcDegreeCentrality(prop):
    counter, max = calcDegree(prop)
    recolor(counter, max)
    return counter

# calculate degree for each neuron    
def calcDegree(prop):
    max = -1; min = -1;
    counter = {}
    for ob in bpy.data.groups['Neurons'].objects:
        if not '_curve' in ob.name:
            counter[ob.name] = 0

    for conn in bpy.data.groups['connectors'].objects:
        if prop in conn:            
            # increment counter
            cell_name = conn[prop]
            if cell_name in counter:
                counter[cell_name] += 1
            else:
                counter[cell_name] = 1
                
            # define min and max    
            if counter[cell_name] > max :
                max = counter[cell_name]
            if counter[cell_name] < min or min < 0:
                min = counter[cell_name]
        else:
            print ("Warning: property not defined " + conn.name)
            
    return counter, max
    
# change object colors, remaping using log
def recolor(centrality, max):
    logmax = math.log(max)
    remap_min = 0.1 # remap to [remap_min,1]
    for ob_name, cval in centrality.items():        
        new_val = remapColorLog(cval, remap_min, logmax)

        col = codeColor(new_val, remap_min)
        mat = makeMaterial('centrmat' + str(new_val), col)
        #set for object
        ob = bpy.data.objects[ob_name]
        if not ob.active_material == mat:
            ob.active_material = mat
        # set for curve
        if ob_name+'_curve' in bpy.data.objects:
            ob_curve = bpy.data.objects[ob_name+'_curve']
            ob_curve.active_material = mat
        # print (ob_name + '\t' + str(cval) + '\t' + str(new_val))
        
    
    createLegend(0, max,remap_min,logmax)
    #else: # think of it or delete non-log
        

def codeColor(cen_val,remap_min):
    c = 1.0
    if cen_val > remap_min + (1-remap_min)/2: # if more than half value
        return (c, c*(1-cen_val), c*(1-cen_val))        
    else:
        return (c*(1-cen_val), c*(1-cen_val), c)
     
    #return (0.6, 0.6*(1-cen_val), 0.6*(1-cen_val))
     
# centr_min, centr_max: min and max for the real centrality measure
# remap_min, logmax: to remap centrality to colors
def createLegend(centr_min, centr_max, remap_min, logmax):
    n=5
    # no cylinders yet
    if not "cyl0" in bpy.data.objects:
        rot_axis = (0.031, 0.999, -0.012) #(0.020, -0.999, -0.028)
        rot_val = 1.596 #1.531        
        x = -4.50;y = -0.8;z = 7.0
        # create
        for i in range(0,n):
            bpy.ops.mesh.primitive_cylinder_add(vertices=32, radius = 0.5, depth=0.5, location=(x,y,z))
            bpy.context.object.name = "cyl" + str(i)
            z += 0.5
        
        for i in range(0,n):
            ob = bpy.data.objects["cyl" + str(i)]
            ob.select = True
        
        bpy.ops.object.origin_set(type = 'ORIGIN_CENTER_OF_MASS', center='MEDIAN')    
        bpy.ops.transform.rotate(value = rot_val, axis = rot_axis)
        bpy.ops.object.select_all(action='DESELECT')
        
    # color/recolor color legend
    dcentr = (centr_max - centr_min) / (n-1) # step size in centrality metric
    for i in range(0,n):
        #centrality metric for the current cylinder
        centr_val = i*dcentr
        # remaped centrality metric
        remap_val = remapColorLog(centr_val, remap_min, logmax)
        remap_val = round(remap_val,2)
        # color for the metric
        ob = bpy.data.objects["cyl" + str(i)]
        col = codeColor(remap_val, remap_min) 
        mat = makeMaterial('centrmat' + str(remap_val), col)
        ob.active_material = mat

    # text      
    mat = makeMaterial('mat_text', (0.1,0.1,0.1))
    x = -5.8;y = -0.8;z = 7.3
    text_rot = (4.54, 0, 0)
    dcentr = round( (centr_max-centr_min) / 2, 1)
    for i in range (0, 3): # three text marks 
        #create text
        text_name = "t" + str(i)
        if not text_name in bpy.data.objects:
            bpy.ops.object.text_add(location=(x,y,z), rotation = text_rot)
            bpy.context.object.name = text_name
            ob = bpy.data.objects[text_name] #bpy.context.object
            ob.data.size=0.5
            ob.active_material = mat
            x += 1.0 
            z -= 0.02
        # change text    
        bpy.data.objects[text_name].data.body = str(centr_min + i * dcentr) # set 0, 0.5, 1.0
            
            
            

def remapColorLog(cval, remap_min, logmax):
    if cval == 0:
        new_val = remap_min
    else:  
        new_val = remap_min + (1-remap_min) * math.log(cval) / logmax
        new_val = round(new_val,2)
    return new_val

'''def remapColor(cval, remap_min):
    if cval == 0:
        new_val = remap_min
    else:  
        new_val = remap_min + (1-remap_min) * cval # might need log
        new_val = round(new_val,2)
    return new_val'''

      
# create a material
def makeMaterial(name, diffuse):
    if name in bpy.data.materials:
        return bpy.data.materials[name]
    else:
        mat = bpy.data.materials.new(name)
        mat.diffuse_color = diffuse
        mat.diffuse_intensity = 1.0 
    return mat

# reset colors
class OBJECT_OT_Button(bpy.types.Operator):
    bl_idname = "reset.materials"
    bl_label = "Reset colors"
    
    def execute(self, context):
        # set original colors
        for gname, mname in orig_group_mats.items():
            for ob in bpy.data.groups[gname].objects:
                ob.active_material = bpy.data.materials[mname]
        
        # remove color legend
        bpy.ops.object.select_all(action='DESELECT')
        n=5
        for i in range(0,n):
            ob_name = "cyl" + str(i)
            if ob_name in bpy.data.objects:
                ob = bpy.data.objects[ob_name]
                ob.select = True
                bpy.ops.object.delete(use_global=False)
                    
        # remove materials, later comment out     
        for mat in bpy.data.materials:
            if mat.name.startswith('centrmat'):
                bpy.data.materials.remove(mat)

        # remove text
        for i in range(0,3):
            ob_name = "t" + str(i)
            if ob_name in bpy.data.objects:
                ob = bpy.data.objects[ob_name]
                ob.select = True
                bpy.ops.object.delete(use_global=False)    
        if "mat_text" in bpy.data.objects:
            bpy.data.materials.remove("mat_text") 
        return{'FINISHED'}   
        
# Registration
def register():
    bpy.utils.register_class(OBJECT_OT_Button)
    bpy.utils.register_class(Centrality)
 
def unregister():
    bpy.utils.unregister_class(OBJECT_OT_Button)
    bpy.utils.unregister_class(Centrality) 

#bpy.utils.register_class(Subnetworks)
bpy.utils.register_module(__name__)
