# Supplementary material for: Object-based representation and analysis of light and electron microscopic volume data using Blender
Source: BMC Bioinformatics. 2015 Jul 25;16:229. doi: 10.1186/s12859-015-0652-7 (PMC4513682; doi:10.1186/s12859-015-0652-7)
Supplement: Additional file 2: — Python scripts for Blender. The archive provides Python scripts enabling functionality for Blender models. [file 12859_2015_652_MOESM2_ESM.zip › scripts_for_Blender/Panel_EM_connectivity.py]

import bpy
from bpy.props import *
import time


#bpy.types.Scene.Presyn= StringProperty(name = "")

#ob = bpy.context.active_object 
def initProps():
       
    group_list = [] 
    for index, group in enumerate(bpy.data.groups.keys()): #iterate over all groups
        if not group.startswith('_') and not group.startswith('-') and not group=='Cells' and not group=='Neurons' and not group=='connectors' and not group=='pigment cups':
            group_list.append((group, group, str(index))) #put each grpup in a tuple 

    bpy.types.Scene.GroupEnumPre = EnumProperty(
        name="Pre.group", 
        description="Presynaptic group", 
        items=group_list)
        
    bpy.types.Scene.GroupEnumPost = EnumProperty(
        name="Post.group", 
        description="Postsynaptic group", 
        items=group_list)

initProps()

#    Property panel
class Subnetworks(bpy.types.Panel):
    bl_label = "Highlight subnetworks"
    bl_space_type = "VIEW_3D"
    bl_region_type = "TOOLS"
    
    
    def draw(self, context):
        layout = self.layout
        scn = context.scene
                
        row = layout.row()
        #row = layout.row(align=True)
        row.alignment = 'EXPAND'            
        #row.label("Presynaptic neuron")
        
        # Add/Delete 
        #row.operator("add.synapse")
        #row.operator("delete.synapse") 

        #row = layout.row()
        row.operator("showall.postsyn") # Max 1 point!!!
        row.operator("showall.presyn")

        row = layout.row()
        row.operator("show.postsubnetwork")
        row.operator("show.presubnetwork")

        row = layout.row()
        row.operator("show.outconnectors")
        row.operator("show.inconnectors")
        
        row = layout.row()
        row.operator("show.connectors")

        # ---------- Intergroup ----------        
        layout.separator()
        row = layout.row()        
        row.label(text="Intergroups synapses")
        
        row = layout.row() 
        row.prop(scn, 'GroupEnumPre')
        row = layout.row()
        row.prop(scn, 'GroupEnumPost')

        row = layout.row() 
        row.operator ("show.groupconnectors")
        
                
 
#####################
#   Postynaptic     #
#####################    
class OBJECT_OT_Button(bpy.types.Operator):
    bl_idname = "showall.postsyn"
    bl_label = "Postsynaptic"
    
    def execute(self, context):
        active_obj = context.active_object
        
        st_post = ""
        try:
            st_post = active_obj["Postsynaptic"]
        except:
            pass
                
        # if (st_post != ""):# there will be at least the active obj
        post_obj_names = st_post.split("|");
        post_obj_names.append(active_obj.name)
                  
        # make all, but from subnetwork, invisible
        showObjectsByName(post_obj_names)
    
        return{'FINISHED'}   
    
    

#####################
#    Presynaptic    #
#####################  
class OBJECT_OT_Button(bpy.types.Operator):
    bl_idname = "showall.presyn"
    bl_label = "Presynaptic"
    
    def execute(self, context):
        active_obj = context.active_object
        
        # get all presyn. cells
        st_pre = ""
        try:
            st_pre = active_obj["Presynaptic"]
        except:
            pass
                
        pre_obj_names = st_pre.split("|");
        pre_obj_names.append(active_obj.name)
                  
        # make all, but from presyn.cells, invisible
        showObjectsByName(pre_obj_names)
    
        return{'FINISHED'}  
    
##########################
#   Button Descendants   #
##########################
class OBJECT_OT_Button(bpy.types.Operator):
    bl_idname = "show.postsubnetwork"
    bl_label = "Post.subnetwork"
        
    def execute(self, context):
        active_obj = context.active_object

        #Collect all descendants
                
        descendants = iterativeChildren(active_obj, "Postsynaptic")
        # make all, but from subnetwork, invisible
        showObjects(descendants)

        return{'FINISHED'} 
     
     
##########################
#  Button Predecessors   #
##########################
class OBJECT_OT_Button(bpy.types.Operator):
    bl_idname = "show.presubnetwork"
    bl_label = "Pre.subnetwork"
        
    def execute(self, context):

        active_obj = context.active_object

        #Collect all Predecessors
                
        predecessors = iterativeChildren(active_obj, "Presynaptic")
        # make all, but from subnetwork, invisible
        showObjects(predecessors)
            
        return{'FINISHED'} 

     
def iterativeChildren(cur_obj, prop):
	
    results = []
    nodes = []
    nodes.append(cur_obj);

    while 1:
        newNodes = []

        if len(nodes) == 0:
            break
		
        for node in nodes:
            if not (node in results):
                results.append(node)
                #print("parent " + node.name)
            
                #collect children		
                st_syn = ""
                try:
                    st_syn = node[prop]
                except:
                    pass
                
                if (st_syn != ""):
                    syn_obj_names = st_syn.split("|");
                    #print(st_syn)
                    
                    #iterate over children
                    for ob_name in syn_obj_names:
                        if (ob_name != ""):
                            #get object by name            
                            child = bpy.data.objects[ob_name] 
                            if not (child in results or child in newNodes):
                                newNodes.append(child)
                                
                            
               
        nodes = newNodes
    
    #for node in results:
    #    print ("Res " + node.name)   
                
    return results

##########################
#     Show/Hide cells    #
##########################
def showObjects(obj_to_show):
    for ob in bpy.data.groups["Cells"].objects: 
        # curves will have the same name as cell body
        if "_curve" in ob.name:
            try:    
                ob_body = bpy.data.objects[ob.name.replace("_curve", "")]
                if ob_body in obj_to_show:
                    ob.hide=False
                    ob.hide_render=False 
                else:
                    ob.hide=True
                    ob.hide_render=True
            except:
                pass
        else :
            if ob in obj_to_show:
                ob.hide=False 
                ob.hide_render=False           
            else:
                ob.hide=True
                ob.hide_render=True
                
            
def showObjectsByName(names_to_show):
    for ob in bpy.data.groups["Cells"].objects: 
        # curves will have the same name as cell body
        obj_name = ob.name.replace("_curve", "")
        if obj_name in names_to_show:
            ob.hide=False
            ob.hide_render=False
        else:
            ob.hide=True
            ob.hide_render=True

##########################
#     Show connectors      #
##########################           
class OBJECT_OT_Button(bpy.types.Operator):
    bl_idname = "show.connectors"
    bl_label = "Show connectors"

    def execute(self, context):
        if len(bpy.context.selected_objects) == 2:
            # active object is presynaptic (selected first)
            postsyn = bpy.context.active_object 
            # another object is presynaptic (selected second)
            if postsyn == bpy.context.selected_objects[0]:
                presyn = bpy.context.selected_objects[1]
            else:
                presyn = bpy.context.selected_objects[0]
                
            for conn in bpy.data.groups["connectors"].objects: 
                try:
                    if presyn.name in conn["Presynaptic"] and postsyn.name in conn["Postsynaptic"]:
                        conn.hide=False 
                        conn.hide_render=False             
                        
                    else :
                        conn.hide=True
                        conn.hide_render=True
                except:
                    print("No neurons specified, connector " + conn.name)
                
            return {'FINISHED'}
        else:
            print

class OBJECT_OT_Button(bpy.types.Operator):
    bl_idname = "show.inconnectors"
    bl_label = "Show in.connectors"

    def execute(self, context):
        # active object is presynaptic (selected first)
        presyn = bpy.context.active_object 
            
        for conn in bpy.data.groups["connectors"].objects: 
            try:
                if presyn.name in conn["Postsynaptic"]:
                    conn.hide=False              
                    conn.hide_render=False
                else :
                    conn.hide=True
                    conn.hide_render=True
            except:
                print("No neurons specified, connector " + conn.name)
            
        return {'FINISHED'}
    
class OBJECT_OT_Button(bpy.types.Operator):
    bl_idname = "show.outconnectors"
    bl_label = "Show out.connectors"

    def execute(self, context):
        # active object is presynaptic (selected first)
        presyn = bpy.context.active_object 
            
        for conn in bpy.data.groups["connectors"].objects: 
            try:
                if presyn.name in conn["Presynaptic"]:
                    conn.hide=False              
                    conn.hide_render=False
                else :
                    conn.hide=True
                    conn.hide_render=True
            except:
                print("No neurons specified, connector " + conn.name)
            
        return {'FINISHED'}
   
            
def getObjByID(id):
    for ob in bpy.data.groups["Cells"].objects:
        #print(ob.name + " " + id)
        if id in ob.name and not ("curve" in ob.name):
            #print(ob.name)
            return ob

def addProperty(ob, property, value):
    oprop = ""
    try:
        oprop = ob[property]
    except:
        pass
    
    if oprop == "":
        ob[property] = value
        print("Added2 " + property + " "+ ob.name + " -> " + value)
    else:
        if not (value in ob[property]):
            ob[property] += "|" + value
            print("Added1 " + property + " "+ ob.name + " -> " + value)
            
###########################
#  Intergroup synapses   #
###########################            
class OBJECT_OT_Button(bpy.types.Operator):
    bl_idname = "show.groupconnectors"
    bl_label = "Show intergroup connectors"

    def execute(self, context):
        scn = context.scene
        pregroup_name = getattr(scn,'GroupEnumPre', "Undefined")
        postgroup_name = getattr(scn,'GroupEnumPost', "Undefined")
        pregroup = bpy.data.groups[pregroup_name]
        postgroup = bpy.data.groups[postgroup_name]
        # get all synapses between groups
        synapseList = getSynapses(pregroup, postgroup)
        
        # highlight synapses
        for conn in bpy.data.groups["connectors"].objects: 
            if conn in synapseList:
                conn.hide=False              
                conn.hide_render=False
            else :
                conn.hide=True
                conn.hide_render=True
                
        # highlight cells
        # first hide all (some objects can be in two groups)
        for obj in bpy.data.groups["Neurons"].objects:
            obj.hide = True
            obj.hide_render = True
            
        # show selected only
        all_objs = pregroup.objects.values() + postgroup.objects.values()
        for obj in all_objs:
            print(obj)
            obj.hide = False
            obj.hide_render = False
            
        return{'FINISHED'}  
    
def getSynapses(pregroup, postgroup):    
    synapseList = []
    
    for conn in bpy.data.groups["connectors"].objects:
        if 'Presynaptic' in conn and 'Postsynaptic' in conn: # should be there       
            pre_cell = conn['Presynaptic'] # should be only one
            post_cell = conn['Postsynaptic'] # should be only one
            
            if pre_cell in pregroup.objects and post_cell in postgroup.objects:
                synapseList.append(conn)
                #print (conn.name)
                
    return synapseList

##########################
#  Delete synapses       #
##########################
class OBJECT_OT_Button(bpy.types.Operator):
    bl_idname = "delete.synapses"
    bl_label = "Delete Synapses"
        
    def execute(self, context):
        for ob in bpy.data.groups["Cells"].objects:        
            try:
                ob["Presynaptic"]=""
            except:
                pass
            try:
                ob["Postsynaptic"]=""
            except:
                pass            
        return{'FINISHED'}     
                
# Registration
def register():
    bpy.utils.register_class(OBJECT_OT_Button)
    bpy.utils.register_class(Subnetworks)
 
def unregister():
    bpy.utils.unregister_class(OBJECT_OT_Button)
    bpy.utils.unregister_class(Subnetworks)

#bpy.utils.register_class(Subnetworks)
bpy.utils.register_module(__name__)
