# Supplementary material for: Object-based representation and analysis of light and electron microscopic volume data using Blender
Source: BMC Bioinformatics. 2015 Jul 25;16:229. doi: 10.1186/s12859-015-0652-7 (PMC4513682; doi:10.1186/s12859-015-0652-7)
Supplement: Additional file 2: — Python scripts for Blender. The archive provides Python scripts enabling functionality for Blender models. [file 12859_2015_652_MOESM2_ESM.zip › scripts_for_Blender/Panel_EM_import_Trakem.py]

import time
import bpy
from bpy.props import *

if bpy.context.user_preferences.filepaths.use_relative_paths == True:
    bpy.context.user_preferences.filepaths.use_relative_paths = False
    
scale = 0.0005
trans = (-37, 4, -68)

bpy.types.Scene.SynPath = StringProperty(name="Synapse file",
    attr="custompath",# this a variable that will set or get from the scene
    description=" file path",
    maxlen= 1024,
    subtype='FILE_PATH',
    default= "/ebio/ag-jekely/share/Albina/blender/Plat_model/synapses_small.csv")
    
bpy.types.Scene.ConPath = StringProperty(name="Connector file",
    attr="custompath",# this a variable that will set or get from the scene
    description=" file path",
    maxlen= 1024,
    subtype='FILE_PATH',
    default= "/ebio/ag-jekely/share/Albina/blender/Plat_model/connectors_small.txt")

bpy.types.Scene.SkeletonPath = StringProperty(name="Skeleton file",
    attr="custompath",# this a variable that will set or get from the scene
    description=" file path",
    maxlen= 4096,
    subtype='FILE_PATH',
    default= "/ebio/ag-jekely/share/Albina/blender/Plat_model/mneuro7.obj")
 
#    Property panel
class AddNeuronSyn(bpy.types.Panel):
    bl_label = "Import neurons and synapses TrakEM2"
    bl_space_type = "VIEW_3D"
    bl_region_type = "TOOLS"
 
    def draw(self, context):
        layout = self.layout
        scn = context.scene
        
        row = layout.row()
        row.alignment = 'EXPAND'
        row.label(text="Import neurons:")
        
        row = layout.row()
        row.prop(context.scene, 'SkeletonPath')
       
        row = layout.row()
        row.operator("import.neuron")
        
        layout.separator()
        
        row = layout.row()        
        row.label(text="Import synapses:")
        
        row = layout.row()
        row.prop(context.scene, 'ConPath')
        row = layout.row()
        row.prop(context.scene, 'SynPath')
        
        row = layout.row()
        row.operator("import.synapses")
        #row.operator("import.synapses_script")

        layout.separator()
        row = layout.row()
        row.label(text="Selected connection:")
                
        row = layout.row()
        row.operator("add.synapse")
        row.operator("delete.synapse") 
         
 
##########################
#    Import neuron       #
##########################           
class OBJECT_OT_Button(bpy.types.Operator):
    bl_idname = "import.neuron"
    bl_label = "Import neuron"

    def execute(self, context):
        importNeuronFromObj(bpy.context.scene.SkeletonPath)
        return {'FINISHED'}

def importNeuronFromObj(path):
    
    window = 50 #20
    min_branch_len = 70 #50
        
    # read obj file
    graph, coords, branch_points, start_node, obj_name = readSkeleton(path)
    
    if graph and len(graph)>1:
        # find branches 	
        # neuron = traverse_longest(graph, start_node,) # "3", [], ["1"])    
        #print(neuron)    
        
        branches, branch_nodes = traverse_branch_all(graph, min_branch_len)  
        #branches.append(neuron)
        # smooth
        smooth_branches = smoothen_branches(branches, window, coords, branch_nodes)
        #print(smooth_branches)
        
        # paint
        render_neuron(smooth_branches, obj_name, start_node, coords)
    else:
        print("Graph format unknown")
    

# add edge node1->node2
def add_edge(graph, node1, node2):
	
	if not graph.get(node1, None):
		graph[node1] = [node2]
	else:
		graph[node1].append(node2)
	#print(node1 + " -> " + " ".join(graph[node1]))

# read obj file   
def readSkeleton(path):
	ins = open( path, "r" )
	graph = {} # one-based
	coords = [] # zero-based
	branch_points = []
	obj_name="neuron"

	for line in ins:
		aline = line.strip().split(" ");
		
		if len(aline)>1 :
			if (aline[0]=="g"): 
				obj_name=aline[1]
				#output file
				#out.write(line)
				print (obj_name)
				
			elif (aline[0]=="v"):
				x = float(aline[1])
				y = float(aline[2])
				z = float(aline[3])
				coords.append([x,y,z])
				# specified branch
				if (len(aline) >= 5 and aline[4] == "branch"):
				    id = len(coords)-1 # id of the branch point
				    #print(coords[id])
				    branch_points.append(id)
							
			elif (aline[0]=="f" and len(aline)==3 ): # files with surfaces
				# stop, do not know what to do with branches
				add_edge(graph, aline[1], aline[2]) # node1->node2
				add_edge(graph, aline[2], aline[1]) # node2->node1

			elif (aline[0]=="s"):
				start_node = aline[1]

	return [graph, coords, branch_points, start_node, obj_name]		

# graph traverse returns set of branches
def traverse_longest(graph, start, branch=[], visited_branch_nodes=[]):
    
	if not graph[start]: 
		return None

	visited = []
	for node in visited_branch_nodes:
	    visited.append(node)    
    
	branch = branch + [start]
	visited.append(start)
	#print(visited)
	n = len(graph[start])
	if n==2: # a node with a "parent" and a "child"

		for node in graph[start]: 
			if node not in visited:
				#print("n==2 " + node)
				return traverse_longest(graph, node, branch, visited)
				
			# else: # can happen when it is the parent node
				
				
	elif n==1: # a leave, finish the branch	
		#print("n==1 " + start)	
		#print(branch)
		return branch
	
	elif n>=3: # a subroot (starts branching), merge current branch the longest subbranch
			#print branch
			longest_subbranch = []	

			for node in graph[start]:
				if node not in visited:					
					subbranch = [] # should creates a new array
					sb = traverse_longest(graph, node, subbranch, visited)
					if (sb and len(sb) > len(longest_subbranch)):
						longest_subbranch = sb

			for node in longest_subbranch:
				branch.append(node)

			return branch	
	return None

# traverse the branches longer than a threshold 
def traverse_branch(neuron, graph, min_branch_len, visited=[]):
    # print(neuron)
    # first fill in visited
    for node in neuron:
        visited.append(node)
    branches = []
    branch_nodes = []
    
    for node in neuron:  
        # if it is a branch
        if (len(graph[node]) >= 3) :
            #print(node)
            for child in graph[node]:
                # analyze "another" branch
                if not child in visited and not child in neuron: 
                    subbranch2 = traverse_longest(graph, child, [], [node])
                    if (subbranch2 and len(subbranch2) > min_branch_len) :
                        subbranch2.insert(0,node)
                        #print(node)
                        branches.append(subbranch2)
                        branch_nodes.append(node)
                        #print(subbranch2)
                        traverse_branch(subbranch2, graph, min_branch_len, visited)
    return [branches, branch_nodes]	

# Replacement of traverse_branch. It go throuh all graph node
# instead of the nodes in the neuron
# traverse all branches (not necessarily connected) longer than a threshold 
def traverse_branch_all(graph, min_branch_len):
    branches = []
    branch_nodes = []
    visited_branch_nodes=[]
    
    for node in graph:  
        # if it is a branch
        if (len(graph[node]) >= 3 or len(graph[node]) == 1) :
            #print('node' + node)
            for child in graph[node]:
                # analyze "another" branch
                # print(child)
                if not child in visited_branch_nodes : 
                    #print(child)
                    subbranch2 = traverse_longest(graph, child, [], visited_branch_nodes)
                    # print(subbranch2)
                    if (subbranch2 and len(subbranch2) > min_branch_len) :
                        subbranch2.insert(0,node)
                        #print(node)
                        # add branch into a result array
                        branches.append(subbranch2)                        
                        branch_nodes.append(node)
                        #print(subbranch2)
                        # add nodes in the branch to visited array
                        for bnode in subbranch2:
                            if bnode not in visited_branch_nodes:
                                visited_branch_nodes.append(bnode)
                        #print(subbranch2)
                        # traverse_branch(subbranch2, graph, min_branch_len, visited)                        
    return [branches, branch_nodes]

# smoothen coordinates
def smoothen_branches(branches, window, coords, branch_nodes): 
	smooth_branches=[]
	
	for branch in branches:
		n = len(branch)
		smooth_branch = []
		
		if (n < window): # if it is a small branch
			#pass
			i = int(branch[0]) - 1
			smooth_branch.append(coords[i])
			i = int(branch[n-1]) - 1
			smooth_branch.append(coords[i])
		else:
            # add first
			i = int(branch[0]) - 1
			smooth_branch.append(coords[i])
		          
			cnt=0;
			avgx = 0; avgy = 0; avgz = 0
				
			for node in branch:
				i = int(node) - 1
				coordi = coords[i]
				#print(coords[i])
				if node in branch_nodes:
					smooth_branch.append(coords[i])
					#print(coords[i])
  
				avgx += coordi[0]
				avgy += coordi[1]
				avgz += coordi[2]
				
				cnt += 1
				if cnt % window == 0 :
					avgx = avgx / float(window)
					avgy = avgy / float(window)
					avgz = avgz / float(window)
					smooth_branch.append([avgx,avgy,avgz])
					#print([cnt,avgx,avgy,avgz])
					avgx = 0; avgy = 0; avgz = 0
								
				
			# add last	
			i = int(branch[n-1]) - 1
			smooth_branch.append(coords[i])
			
			#print(len(smooth_branch))
			

		# add smooth branch to the result list
		if smooth_branch:
			smooth_branches.append(smooth_branch)
	return smooth_branches
	

# render a set of branches
def render_neuron(smooth_branches, obj_name, start_node, coords):
    curve = bpy.data.curves.new(name=obj_name+"_curve", type='CURVE')    
    curve.dimensions = '3D'    
    ob = bpy.data.objects.new(obj_name+"_curve", curve)    
    bpy.context.scene.objects.link(ob)  
        
    for branch in smooth_branches:
        #print(branch)
        render_branch(branch, curve)
    #paint_branch(smooth_branches[1], ob, curve)   
     
     
    # add cell body sphere  
    ind = int(start_node) - 1         
    if ind < len(coords):          
        body_loc = translate_scale(coords[ind])
    elif len(smooth_branches) > 0 and len(smooth_branches[0]) > 0 :
        body_loc = translate_scale(smooth_branches[0][0])
        #print(smooth_branches[0][0])
    if body_loc:
        bpy.ops.mesh.primitive_uv_sphere_add(location=body_loc, size=0.5)
        bpy.context.active_object.name = obj_name 
    
# render a singel branch    
def render_branch(coords,  curve):
        
    nurbline = curve.splines.new('NURBS')   
    n =  len(coords)
    nurbline.points.add(n-1) # 2d array
    for i in range(n): 
        # scale
        x,y,z = translate_scale(coords[i])
        
        # print(str(x) + " " + str(y) + " " + str(z))
        # add to the line
        nurbline.points[i].co = (x, y, z, 1)    
                
    nurbline.order_u = 3 #len(nurbline.points)-1  
    nurbline.use_endpoint_u = True  
    
    # make a tube
    curve.bevel_depth=0.05 # cause it is scaled down 
    curve.bevel_resolution=1
    curve.fill_mode="FULL"
    #curve.use_fill_back=False
    #curve.use_fill_front=False
    curve.use_fill_deform=True

def translate_scale(coord):
    coord = [x * scale for x in coord]
    x =  coord[0] + trans[0]
    y = -coord[2] + trans[1] # blenderhas different axis
    z =  coord[1] + trans[2]
    return [x,y,z]    


##########################
#    Import synapses     #
##########################           
class OBJECT_OT_Button(bpy.types.Operator):
    bl_idname = "import.synapses"
    bl_label = "Import synapses"

    def execute(self, context):
        importSynFromFile(bpy.context.scene.ConPath, bpy.context.scene.SynPath)
        return {'FINISHED'}

    #def invoke(self, context, event):
    #    context.window_manager.fileselect_add(self)
    #    return {'RUNNING_MODAL'}

def importSynFromFile(conpath, synpath):

    # Read connectors
    ins = open( conpath, "r" )
    con_coords = {}
    for line in ins:
    	aline = line.split("\t");
    	
    	try:
    		#get the coordinates
    		acoords = aline[1].split(" ")
    		
    		stx = acoords[1].replace("x=", "")
    		stx = stx.replace(",", "")
    		sty = acoords[2].replace("y=", "")
    		stz = acoords[3].replace("z=", "")
    		stz = stz.replace("\"", "")
    
    		x = float(stx)
    		y = float(sty)
    		z = float(stz)
        		
    		# get id
    
    		aid = aline[2].split("#")
    		n = len(aid);
    		sid = aid[n-1].replace("]", "")
    		#id = int(sid)
    		sid = sid.strip("\n")
    
    		con_coords[sid] = [x,y,z];
    		#print(con_coords[sid])
    	except :
    		print ("warning (format):  " + line)
            
    # read synapses
    f = open(synpath, 'r');    
    for line in f:
    	aline = line.split("\"");
    	
    	if len(aline)>4 :
            
            conid = aline[1]
            presyn = getCellBodyByID(aline[3])
            postsyn = getCellBodyByID(aline[5])
            print (str(presyn) + " vvv " + str(postsyn)) 
            
            if objById(conid):
                print("Warning: synapse " + conid + " already exists, not added")
            else:
                # added later: presyn != postsyn 
                if not (presyn is None or postsyn is None) and presyn != postsyn: # and not objById(conid):
                    # addProperty also checks whether the syn is already 
                    # in the properties.
                    # bur we need to visualize a new connector anyway
                    addProperty(presyn, "Postsynaptic", postsyn.name)
                    addProperty(postsyn, "Presynaptic", presyn.name)
    
                    # visualize connector
                    if conid in con_coords:
                        xyz = con_coords[conid]
                        #print("con " + conid)
                        xyz = [item*0.0005 for item in xyz]
                        #print(xyz);
                        # the coordintates differ in the file in blender itself
                        bpy.ops.mesh.primitive_uv_sphere_add(size=0.1, location=(xyz[0], -xyz[2], xyz[1] ))
                        conn_ob = bpy.context.active_object
                        conn_ob.name="conn" + conid
                        # applies to the active object
                        # numbers are from import_translate_resize
                        bpy.ops.transform.translate(value=(-37, 4, -68))
                        addProperty(conn_ob, "Postsynaptic", postsyn.name)
                        addProperty(conn_ob, "Presynaptic", presyn.name)
                        # add connector to the connector group
                        bpy.data.groups["connectors"].objects.link(conn_ob)                


def getCellBodyByID(id):
    for ob in bpy.data.groups["Cells"].objects:
        #print(ob.name + " " + id)
        if id in ob.name and not ("curve" in ob.name):
            #print(ob.name)
            return ob
        # for the muscle, too many ids to keep it in the name
        if "id_list" in ob and id in ob["id_list"]: 
            return ob

def addProperty(ob, property, value):
    oprop = ""
    try:
        oprop = ob[property]
    except:
        pass
    
    if oprop == "":
        ob[property] = value
        print("Added1 " + property + " "+ ob.name + " -> " + value)
    else:
        if not (value in ob[property]):
            ob[property] += "|" + value
            print("Added2 " + property + " "+ ob.name + " -> " + value)

def objById(id):
    for ob in bpy.data.objects:
        if id in ob.name:
            return ob
        # for the muscle, too many ids to keep it in the name
        if "id_list" in ob and id in ob["id_list"]: 
            return ob
        

#####################
#   Button ADD      #
#####################
class OBJECT_OT_Button(bpy.types.Operator):
    bl_idname = "add.synapse"
    bl_label = "Add Synapse"
    
    def execute(self, context):
    
        #TODO and if it is a cell(?)
       
        #synapse can be set only for two objects
        if (len(bpy.context.selected_objects) == 2): 
            # last selected is postsyn
            # the other one is presyn
            postsyn = context.active_object
            presyn = context.selected_objects[1] if postsyn == context.selected_objects[0] else context.selected_objects[0]
            
            try:
                presyn["Postsynaptic"] += "|" + postsyn.name
            except:
                presyn["Postsynaptic"] = postsyn.name


            try:
                postsyn["Presynaptic"] += "|" + presyn.name
            except:
                postsyn["Presynaptic"] = presyn.name
            
        
        return{'FINISHED'}  
 
 
#####################
#   Button DELETE   #
#####################

class OBJECT_OT_Button(bpy.types.Operator):
    bl_idname = "delete.synapse"
    bl_label = "Delete synapse"
    
    def execute(self, context):
        #synapse can be set only for two objects
        if (len(bpy.context.selected_objects) == 2): 
            # last selected is postsyn
            # the other one is presyn
            postsyn = context.active_object
            presyn = context.selected_objects[1] if postsyn == context.selected_objects[0] else context.selected_objects[0]
            
            postsyns = ""
            try:
                postsyns = presyn["Postsynaptic"]
            except:
                pass
                
            # delete from neurons                
            if postsyns != "" and postsyn.name in postsyns:
                presyn["Postsynaptic"]=presyn["Postsynaptic"].replace( postsyn.name, "")
                presyn["Postsynaptic"]=presyn["Postsynaptic"].replace( "||", "|")
            
            bpy.ops.object.select_all(action='DESELECT') 
            
            # delete connectors
            for conn in bpy.data.groups["connectors"].objects: 
                try:
                    print(conn["Presynaptic"] + " " + conn["Postsynaptic"])
                    if presyn.name in conn["Presynaptic"] and postsyn.name in conn["Postsynaptic"]:
                        print("conn " + conn.name)
                        conn.select=True              
                        bpy.ops.object.delete()
                except:
                    print("No neurons specified, connector " + conn.name)
                
            
        
        return{'FINISHED'} 
    
# Registration
def register():
    bpy.utils.register_class(OBJECT_OT_Button)
    bpy.utils.register_class(Subnetworks)
 
def unregister():
    bpy.utils.unregister_class(OBJECT_OT_Button)
    bpy.utils.unregister_class(Subnetworks)

#bpy.utils.register_class(Subnetworks)
bpy.utils.register_module(__name__)
