# Supplementary material for: Object-based representation and analysis of light and electron microscopic volume data using Blender
Source: BMC Bioinformatics. 2015 Jul 25;16:229. doi: 10.1186/s12859-015-0652-7 (PMC4513682; doi:10.1186/s12859-015-0652-7)
Supplement: Additional file 2: — Python scripts for Blender. The archive provides Python scripts enabling functionality for Blender models. [file 12859_2015_652_MOESM2_ESM.zip › scripts_for_Blender/Panel_LM_coexpression.py]

import datetime
import bpy
import math
from mathutils import Vector, Matrix
from mathutils.geometry import area_tri, intersect_line_plane

from bpy.props import *

# shows coexpression of genes
# IMPORTANT: the genes of interest should be visible


coexpr_name = 'Coexpressions'

def initProps():
       
    group_list = [] 
    for index, group in enumerate(bpy.data.groups.keys()): #iterate over all groups
        if group != "Genes" and not group.startswith('_') and not group.startswith('-'): 
            group_list.append((group, group, str(index))) #put each group in a tuple 

    bpy.types.Scene.Gene1 = EnumProperty(
        name="Gene 1", 
        description="Gene 1", 
        items=group_list)
        
    bpy.types.Scene.Gene2 = EnumProperty(
        name="Gene 2", 
        description="Gene 2", 
        items=group_list)

initProps()

#    Property panel
class Coexpression(bpy.types.Panel):
    bl_label = "Gene coexpression"
    bl_space_type = "VIEW_3D"
    bl_region_type = "TOOLS"
    
    
    def draw(self, context):
        layout = self.layout
        scn = context.scene
        
        row = layout.row()
        row.label("Corrected normals required for calculations")
                
        row = layout.row()
        row.alignment = 'EXPAND'                    
        row.prop(scn, 'Gene1')

        row = layout.row()
        row.prop(scn, 'Gene2')

        row = layout.row() 
        row.operator ("show.coexpression")
        row.operator ("clean.up")
        
        row = layout.row() 
        row.operator ("print.matrix")
        
###########################
#      Coexpression       #
###########################            
class OBJECT_OT_Button(bpy.types.Operator):
    bl_idname = "print.matrix"
    bl_label = "Coexpression matrix"

    def execute(self, context):
        scn = context.scene
                
        #print (datetime.datetime.now().time())
        pairwiseCoexpression()    
        #print(datetime.datetime.now().time())
        # calcOverlap(bpy.data.groups['DOPAbHyd'], bpy.data.groups['Synapsin'])
        return{'FINISHED'}  
    
def pairwiseCoexpression():
    lines = []
    gene_groups = []
        
    for gg in bpy.data.groups:
        if (isGeneGroup(gg.name)):
            gene_groups.append(gg)
    
    #all pairs of genes
    n = len(gene_groups)
    for i in range(n):
        gene1 = gene_groups[i]
        if not isGeneGroup(gene1.name):
            continue
        #coexprLine = gene1.name + "\t"
        coexprLine = "".rjust(i+1, "\t")
        coexprLine = gene1.name + coexprLine
        for j in range(i+1, n): 
            gene2 = gene_groups[j] 
            if not isGeneGroup(gene2.name):
                continue
            vol = calcOverlap(gene1, gene2)
            print (gene1.name, gene2.name, vol)
            
            if vol==0:
                coexprLine += "0.0\t"
            else:
                coexprLine += str(round(vol,3)) + "\t"
        
        lines.append(coexprLine)
    
    # print all at once 

    for st in lines:    
        print(st)
                    
                
def calcOverlap(gene1, gene2):
    #print(gene1, gene2)
    vol = 0
    # all pairs of objects in two gene groups
    for ob1 in gene1.objects:           
        for ob2 in gene2.objects:            
            if boxIntersect(ob1, ob2): # assumes there is not rotation of the object
                coexpr_ob = findIntersection(ob1, ob2, gene1)                                 
                # if there is any coexpression
                if (coexpr_ob):                    
                    # remove coexpressions
                    triangulateMesh(coexpr_ob)
                    vol += calcMeshVolume(coexpr_ob) #coexpr_ob.dimensions[0] * coexpr_ob.dimensions[1] * coexpr_ob.dimensions[2]
                    # print (ob1.name, ob2.name, vol)
                    coexpr_ob.hide = False                                    
                    coexpr_ob.select = True;
                    bpy.ops.object.delete() #use_global=True)                      
                    
                    #return True
    
    # normalize by the largest volume
    g1vol = getVolume(gene1)
    g2vol = getVolume(gene2)
    # print(gene1, gene2, g1vol, g2vol, vol)
    minvol = g1vol if g1vol < g2vol else g2vol
    # print(gene1, gene2, g1vol, g2vol)
    if minvol < vol:
        print ("coexprL>orig ", gene1, gene2)
    if minvol==0:
        print("No gene expression patterns in ", gene1, gene2)
    else:
        vol /= minvol
    return vol #False
     
def triangulateMesh(ob):
    bpy.context.scene.objects.active = ob;
    ob.select=True;    
    bpy.ops.object.editmode_toggle();
    bpy.ops.mesh.select_all(action='TOGGLE') # to select all, can be a problem
    bpy.ops.mesh.quads_convert_to_tris(use_beauty=True)
    bpy.ops.object.editmode_toggle();
    ob.select=False


def getVolume(gene):
    v=0
    for ob in gene.objects:
        v += calcMeshVolume(ob)
        print(ob.name,v)
    return v

def isGeneGroup(group_name):
    if group_name != "Genes"  and group_name != "Coexpressions" and not group_name.startswith('_') and not group_name.startswith('-') :
        return True
    else:
        return False

class OBJECT_OT_Button(bpy.types.Operator):
    bl_idname = "show.coexpression"
    bl_label = "Show coexpression"

    def execute(self, context):
        scn = context.scene
        gene_name1 = getattr(scn,'Gene1', "Undefined")
        gene_name2 = getattr(scn,'Gene2', "Undefined")
        gene1 = bpy.data.groups[gene_name1]
        gene2 = bpy.data.groups[gene_name2]
        #setGroupVisibility(gene1,False)
        #setGroupVisibility(gene2,False)
        
        #print ("1", datetime.datetime.now().time())
        for ob1 in gene1.objects:
            for ob2 in gene2.objects:
                if boxIntersect(ob1, ob2): # assumes there is not rotation of the object
                    #print("intersect", ob1, ob2)
                    findIntersection(ob1, ob2, gene1)     
        #print ("2", datetime.datetime.now().time())
                    

        return{'FINISHED'}  

# if any coexpression is found
# the object will be returned

# inersection between 2 domains (objects)
def findIntersection(ob1, ob2, gene1):  
    #print(ob1.name, ob2.name)  
    bpy.ops.object.select_all(action='DESELECT')
    # remember hide visibility option
    ob1_vis = ob1.hide
    ob2_vis = ob2.hide
    ob1.hide = False
    ob2.hide = False
    
    # dublicate
    new_name = 'coex_' + ob1.name + '_' + ob2.name
    bpy.context.scene.objects.active = ob1;
    ob1.select = True;
    bpy.ops.object.duplicate_move(OBJECT_OT_duplicate=None, TRANSFORM_OT_translate=None)
    new_ob = bpy.context.active_object
    #print(new_ob)
    new_ob.name = new_name
    #print(new_ob.name)
    ob1.select=False;
    
    # make intersect

    new_ob.select = True;
    bpy.ops.object.modifier_add(type='BOOLEAN')
    new_ob.modifiers['Boolean'].object = ob2
    
    # restore visibility option
    ob1.hide = ob1_vis
    ob2.hide = ob2_vis
    
    bpy.ops.object.select_all(action='DESELECT') # strangely needs this to update the state...
    # print(ob1, ob2, new_ob, new_ob.dimensions)
    
    # and select the object again
    new_ob.select = True;

    # check if dimensions are zeros: if yes remove,
    # since it is float
    dim = new_ob.dimensions
    d = 0.0001
    if dim[0] < d and dim[1] < d and dim[2] < d:
        bpy.ops.object.delete()
    # if not proceed
    else:          
        bpy.ops.object.modifier_apply(apply_as='DATA', modifier='Boolean')              
        # delete from gene1
        gene1.objects.unlink(new_ob)
        # add to intersections group
        if not coexpr_name in bpy.data.groups.keys():
            bpy.ops.group.create(name=coexpr_name)
        if not new_ob in bpy.data.groups[coexpr_name].objects.values(): # should not happen
            bpy.data.groups[coexpr_name].objects.link(new_ob)
        
        # change material
        mat_name = 'mat_' + coexpr_name
        if not mat_name in bpy.data.materials.keys():
            mat = bpy.data.materials.new(mat_name)
            mat.diffuse_color = (1,0.5,0.1)
            mat.diffuse_intensity = 1.0 
            
        new_ob.active_material = bpy.data.materials[mat_name]
        
        new_ob.select=False;
        
        return new_ob
    # if not coexpression found
    return None

def boxIntersect(ob1, ob2):
    dim1 = ob1.dimensions
    dim2 = ob2.dimensions
    loc1 = ob1.location
    loc2 = ob2.location
    
    # dist < diameter1 + diameter2, in case the shape is very irregular and the center is shifted
    if (abs(loc1[0]-loc2[0]) < dim1[0]+dim2[0] and abs(loc1[1]-loc2[1]) < dim1[1]+dim2[1] and abs(loc1[2]-loc2[2]) < dim1[2]+dim2[2]):
        
        #print(loc1, loc2, dim1, dim2)
        return True
    else:
        return False
 
def setGroupVisibility(group, val):
    for ob in group.objects.values():
        ob.hide_render = val
        ob.hide = val
    
    
class OBJECT_OT_Button(bpy.types.Operator):
    bl_idname = "clean.up"
    bl_label = "Remove coexpressions"

    def execute(self, context):
        if coexpr_name in bpy.data.groups.keys():            
            bpy.ops.object.select_all(action='DESELECT')
            coexpr_group = bpy.data.groups[coexpr_name] 
            # print('group found')
            for ob in coexpr_group.objects.values():                
                ob.hide = False
                #bpy.context.scene.objects.active = ob;
                ob.select = True;
            bpy.ops.object.delete() #use_global=True)  
        return{'FINISHED'}       
    
################################################################################
#     Volume calculation from                                                  #
# http://wiki.blender.org/index.php/Extensions:2.6/Py/Scripts/Mesh/VolumeTools #
################################################################################
def volumeSplitPlane(normal, dist, mesh, mesh_to_world):
    """Given a plane and a (clean, triangulated) mesh returns a tuple (below, above) of the volume of the plane above and below the mesh. Plane is defined in world space with a normal and distance from the origin."""
    below = 0.0
    above = 0.0
    
    def height_to_vol(h1, h2, h3, area, sign):
        # Given 3 heights, all positive or negative, updates below/above accordingly, making use of the projected triangle area...
        nonlocal below, above
        change = sign * area * (h1 + h2 + h3) / 3.0
        
        if (h1+h2+h3) > 0.0: above += change
        else: below += change
    
    def do_face(v1, v2, v3, norm):
        # Process a triangle - start by getting its vertices...
        v1 = mesh_to_world * mesh.vertices[v1].co
        v2 = mesh_to_world * mesh.vertices[v2].co
        v3 = mesh_to_world * mesh.vertices[v3].co
        
        # Calculate distances to the plane...
        h1 = normal.dot(v1) - dist
        h2 = normal.dot(v2) - dist
        h3 = normal.dot(v3) - dist
        
        # Project them back to the plane...
        p1 = v1 - normal*h1
        p2 = v2 - normal*h2
        p3 = v3 - normal*h3
        
        # Check if the face is all on one side of the plane - the simple case...
        ph1 = h1>0.0
        ph2 = h2>0.0
        ph3 = h3>0.0
        
        sign = 1.0 if normal.dot(norm)>0.0 else -1.0
        
        if ph1==ph2 and ph1==ph3:
            # Calculate the area of the projected triangle...
            area = area_tri(p1, p2, p3)
            
            # Make the update...
            height_to_vol(h1, h2, h3, area, sign)
        else:
            # The complex scenario - need to chop the triangle into 3, where each is entirly on one side of the plane, and handle each in turn...
            ## Switch around the vertices so that both v2 and v3 are on the same side...
            if ph2!=ph3:
                if ph1==ph2:
                    v1, v3 = v3, v1
                    h1, h3 = h3, h1
                    p1, p3 = p3, p1
                else: # phi1==phi3
                    v1, v2 = v2, v1
                    h1, h2 = h2, h1
                    p1, p2 = p2, p1
            
            ## Intercept the lines v1 - v2 and v1 - v3 with the plane...
            i12 = intersect_line_plane(v1, v2, normal * dist, normal)
            i13 = intersect_line_plane(v1, v3, normal * dist, normal)
            assert(i12!=None and i13!=None)
            
            ## We have defined 3 triangles - pass them each through to the height_to_vol method in turn...
            area = area_tri(p1, i12, i13)
            height_to_vol(h1, 0.0, 0.0, area, sign)
            
            area = area_tri(i12, p2, p3)
            height_to_vol(0.0, h2, h3, area, sign)
            
            area = area_tri(i12, p3, i13)
            height_to_vol(0.0, h3, 0.0, area, sign)
            
    
    # Process each triangle in the mesh in turn...
    for face in mesh.tessfaces:
        norm = mesh_to_world.to_3x3() * face.normal
        norm.normalize()
        
        do_face(face.vertices[0], face.vertices[1], face.vertices[2], norm)
        if len(face.vertices)==4:
            do_face(face.vertices[0], face.vertices[2], face.vertices[3], norm)
    
    return (below, above)


def findSplitPoint(normal, mesh, mesh_to_world, task, goal, lam = 1e-3):
    """Finds and returns the distance from the origin required by a plane to acheive a certain goal. There are 3 possible goals, set by the task parameter - 'below', 'above' and 'ratio'. If 'below' then the plane is set so the volume below it is equal to goal, if above then for the volume above it. If set to ratio then goal is the ratio of the total volume that should go below the plane. Uses recursive subdivision, so can be quite slow."""
    assert(task in ['below', 'above', 'ratio'])
    
    # Get the search range...
    low, high = dir_range(normal, mesh, mesh_to_world)
    
    # Do a partial first split - some special casing is required...
    first = True
    half = 0.5 * (low + high)
    below, above = volumeSplitPlane(normal, half, mesh, mesh_to_world)
    
    vol = below + above
    high_below = vol
    high_above = 0.0
    low_below = 0.0
    low_above = vol
    
    # Keep splitting until we are close enough...
    while (high - low) > lam:
        if not first:
            # Choose a split point - use linear interpolation to try and reduce the iteration count...
            if task=='below':
                t = (goal - low_below) / max(high_below - low_below, 1e-3)
            elif task=='above':
                t = (goal - low_above) / max(high_above - low_above, 1e-3)
            else: # task=='ratio'
                lr = low_below / (low_below + low_above)
                hr = high_below / (high_below + high_above)
                t = (goal - lr) / max(hr - lr, 1e-5)
            
            if t<0.1: t = 0.1
            elif t>0.9: t = 0.9
            
            half = (1.0-t) * low + t * high
        
            # Do the split...
            below, above = volumeSplitPlane(normal, half, mesh, mesh_to_world)
        else:
            first = False
        
        # Update the ranges...
        if task=='below':
            goHigh = goal < below
        elif task=='above':
            goHigh = goal > above
        else: # task=='ratio'
            goHigh = (goal * (below + above)) < below
        
        if goHigh:
            high = half
            high_below = below
            high_above = above
        else:
            low = half
            low_below = below
            low_above = above
    
    print('Below =', low_below, high_below)
    print('Above =', low_above, high_above)
    print('Selected offset from origin =', 0.5*(low + high))
    return 0.5 * (low + high)


def calcMeshVolume(mesh):
    final_mesh = mesh.to_mesh(bpy.context.scene, True, 'RENDER')
    below, above = volumeSplitPlane(Vector((0.0, 0.0, 1.0)), 0.0, final_mesh, mesh.matrix_world)
    
    vol = below + above    
    # mesh['volume'] = vol
    
    return vol


# Registration
def register():
    bpy.utils.register_class(OBJECT_OT_Button)
    bpy.utils.register_class(Coexpression)
 
def unregister():
    bpy.utils.unregister_class(OBJECT_OT_Button)
    bpy.utils.unregister_class(Coexpression)

#bpy.utils.register_class(Subnetworks)
bpy.utils.register_module(__name__)
