# Supplementary material for: Object-based representation and analysis of light and electron microscopic volume data using Blender
Source: BMC Bioinformatics. 2015 Jul 25;16:229. doi: 10.1186/s12859-015-0652-7 (PMC4513682; doi:10.1186/s12859-015-0652-7)
Supplement: Additional file 2: — Python scripts for Blender. The archive provides Python scripts enabling functionality for Blender models. [file 12859_2015_652_MOESM2_ESM.zip › scripts_for_Blender/Panel_EM_import_Catmaid.py]

import time
import bpy
from bpy.props import *

if bpy.context.user_preferences.filepaths.use_relative_paths == True:
    bpy.context.user_preferences.filepaths.use_relative_paths = False
    
trans = (-14, -12, -4)
#trans = (0,0,0)
window = 50 #50
#min_branch_len = 40 #50


bpy.types.Scene.CatmaidPath = StringProperty(name="Catmaid file",
    attr="custompath",# this a variable that will set or get from the scene
    description="file path",
    maxlen= 1024,
    subtype='FILE_PATH',
    default= "/ebio/ag-jekely/share/Albina/blender/Plat_model/neuroML/circuit.neuroml")
    
bpy.types.Scene.MinBranchLen = IntProperty(name="Min branch lenght",
    attr="custompath",# this a variable that will set or get from the scene
    min = 1, 
    default= 40)


#    Property panel
class ImportCatmaid(bpy.types.Panel):
    bl_label = "Import neurons and synapses Catmaid"
    bl_space_type = "VIEW_3D"
    bl_region_type = "TOOLS"
 
    def draw(self, context):
        layout = self.layout
        scn = context.scene
        
        row = layout.row()
        row.alignment = 'EXPAND'
        row.label(text="Import from Catmaid:")

        row = layout.row()
        row.prop(context.scene, 'CatmaidPath')
        row = layout.row()
        row.prop(context.scene, 'MinBranchLen')
        
        row = layout.row()
        row.operator("catmaid.neurons")
        row.operator("catmaid.synapses")


##########################
#    Import neurons       #
##########################           

class OBJECT_OT_Button(bpy.types.Operator):
    bl_idname = "catmaid.neurons"
    bl_label = "Import neurons"

    def execute(self, context):
        min_branch_len = bpy.context.scene.MinBranchLen
        importNeuronFromXML(bpy.context.scene.CatmaidPath, min_branch_len)
        return {'FINISHED'}
    
    
class OBJECT_OT_Button(bpy.types.Operator):
    bl_idname = "catmaid.synapses"
    bl_label = "Import synapses"

    def execute(self, context):
        importSynFromFile(bpy.context.scene.CatmaidPath)
        return {'FINISHED'}

class Cell:
    graph = None
    coords = None
    start_node = None
    obj_name = ""
    
    def __init__(self, name):
        self.obj_name = name
        
            
def importNeuronFromXML(path, min_branch_len):
    # read obj file
    cells = readSkeletonXML(path) 
    for cell in cells:
        if cell.graph and len(cell.graph)>1:
            #print (cell.obj_name)
            # find branches 	
            #traverse_branch_all(cell.graph, min_branch_len)  
            branches = traverse_branch_all(cell.graph, cell.coords, min_branch_len, window)  
            # smooth
            smooth_branches = smoothen_branches(branches, window, cell.coords)
            # paint
            render_neuron(smooth_branches, cell.obj_name, cell.start_node, cell.coords) # cell.start_node, cell.coords for the cell body pos 
        else:
            print("Graph format unknown")

#  read xml file  
def readSkeletonXML(path):
    ins = open( path, "r" )
    print("Reading file: " + path)
        
    cells=[]
    
    # cur_id = None
    obj_name = None
    graph = {}
    coords = {}
    start_node = -1
    
    active_segm_id = None
    active_cell = None    

    for line in ins:        
        if line.startswith("<cell "):              
            # if one cell has been read
            if active_cell:                         
                active_cell.graph = graph
                active_cell.coords = coords
                active_cell.start_node = start_node
                cells.append(active_cell)
                # clear for the next cell
                graph = {}
                coords = {}
                start_node = -1
            
            # init the new cell
            [name, id] = parseCell(line)   
            obj_name = name + "_" + id
            print("Cell: " + obj_name)            
            active_cell = Cell(obj_name)
            
        # define segment id and parent
        if line.startswith("<segment "):
            [id, parent_id] = parseSegmentAll(line) 
            active_segm_id = id
            
            #print(id, parent_id)
            
            if parent_id=="-1": # no parent, starting node
                if start_node == -1:
                    start_node = id
            #else: # not to add -1 into graph            
            add_edge(graph, parent_id, id)            
            #add_edge(graph, id, parent_id) 
                                   
        # do not take proximal into account
        # to match coords and graph
        #if line.startswith("<proximal "):
        #    active_prox = parseCoordinate(line)

        # segment end and storage
        if line.startswith("<distal "):            
            distal = parseCoordinate(line)
            coords[active_segm_id]=distal
    
    # append the last cell
    if active_cell:                 
        active_cell.graph = graph
        active_cell.coords = coords
        active_cell.start_node = start_node
        cells.append(active_cell)
        #print (graph) 
            
    #for k in graph:
    #    print(k + '\t' + str(graph[k]))
    # print(len(graph),len(coords))
    #return graph, coords, start_node, obj_name
    ins.close()
    return cells
                    
def parseCell(st):
    st = st.replace('\"', '')
    st = st.replace('\n', '')
    st = st.replace('>', '')
    ast = st.split(' ')
    if len(ast) > 2:
        n = len(ast)-1
        return [ast[2],ast[n]]
    else:
        print("Error line: " + st)
        return [None,None]

def parseSegmentAll(st):
    # get id
    ast = st.split('id=\"')    
    if len(ast) > 1:
        ast = ast[1].split("\" ")
        id = ast[0];
    else:
        print("Error id: " + st)
        id = "-1"
    
    # get parent 
    ast = st.split('parent=\"')    
    if len(ast) > 1:
        ast = ast[1].split("\" ")
        parent_id = ast[0];                         
    else:
        print("Error parent: " + st)
        parent_id = "-1"
    
    #print (id,parent_id)
    return [id,parent_id]

def parseCoordinate(st):
    ast = st.split('\"')
    if len(ast) > 5:
        try:
            return [float(ast[1]), float(ast[3]), float(ast[5])]
        except:
            print("Error segment: " + st)
            return [None, None, None]
    else:
        print("Error segment: " + st)
        return [None, None, None]
    
# add edge node1->node2
def add_edge(graph, node1, node2):
	
	if node1 in graph:
		graph[node1].append(node2)
	else:
		graph[node1] = [node2]
		
	#print(node1 + " -> " + " ".join(graph[node1]))


# graph traverse returns set of branches
def traverse_longest(graph, start, visited_branch_nodes=[]):
    stack = [start]
    cnt = 0;

    dists = {}
    came_from = {}
    
    dists[start] = 0
    # came_from[start] = -1
    
    max_dist = 0
    max_dist_node = -1
            
    while stack :
        cnt +=1
        # print(cnt)
        node = stack.pop()
        if not node: # should not happen
            continue
        
        if node in graph: # has children
            n = len(graph[node])

            # if n==0: # no children, not in the graph

            if n>=1: 
                children = graph[node]
                if node not in dists:
                    quit()
                child_dist = dists[node] + 1 # dist to the parent + 1
                
                for child in children:                        
                    if child not in visited_branch_nodes:
                        stack.append(child) 
                        # calc distance
                        dists[child] = child_dist
                        came_from[child] = node
                        if max_dist < child_dist:
                            max_dist = child_dist
                            max_dist_node = child
                        # remember parents
                                                                    
    # restore the path
    node = max_dist_node
    branch = []
    while node:
        branch.insert(0, node)
        if node in came_from:
            node = came_from[node]
        else: 
            break
        
    return branch
    

# Replacement of traverse_branch. It go throuh all graph node
# instead of the nodes in the neuron
# traverse all branches (not necessarily connected) longer than a threshold 
def traverse_branch_all(graph, coords, min_branch_len, window):
    all_branches = []
    branch_nodes = []
    visited_branch_nodes=[]
    
    for node in sorted(graph):          
        # only parents are stored, so we take the terminal nodes and the branching nodes
        # should be only one -1 node
        if len(graph[node]) == 2 or node=="-1" :     
            for child in graph[node]:
                # analyze "another" branch
                if not child in visited_branch_nodes : 
                    # print(child)
                    subbranch = traverse_longest(graph, child, visited_branch_nodes) #graph, child, [], visited_branch_nodes)
                    
                    if (subbranch and len(subbranch) > min_branch_len) :
                        # print(subbranch)
                        # add branch into a result array
                        all_branches.append(subbranch)
                        # branch_nodes.append(node)
                        # add nodes in the branch to visited array
                        for bnode in subbranch:
                            if bnode not in visited_branch_nodes:
                                visited_branch_nodes.append(bnode)

                  
                        
    return all_branches

# smoothen coordinates
def smoothen_branches(branches, window, coords): 
	smooth_branches=[]
	#print(coords)
	
	for branch in branches:
		#print(branch)    
		n = len(branch)
		smooth_branch = []
		
		if (n < window): # if it is a small branch
			#pass
			i = branch[0] 
			if i in coords:
			     smooth_branch.append(coords[i])
			continue;
			i = branch[n-1]
			if i in coords:
			     smooth_branch.append(coords[i])
		else:
            # add first
			i = branch[0]
			if i in coords:
			     smooth_branch.append(coords[i])
		          
			cnt=0;
			avgx = 0; avgy = 0; avgz = 0
				
			for node in branch:
				i = node 
				if not i in coords:
					continue 
				coordi = coords[i]
				#print(coords[i])
				#if i in coords:
					#smooth_branch.append(coords[i])
					#print(coords[i])
  
				avgx += coordi[0]
				avgy += coordi[1]
				avgz += coordi[2]
				
				cnt += 1
				if cnt % window == 0 :
					avgx = avgx / float(window)
					avgy = avgy / float(window)
					avgz = avgz / float(window)
					smooth_branch.append([avgx,avgy,avgz])
					#print([cnt,avgx,avgy,avgz])
					avgx = 0; avgy = 0; avgz = 0
								
				
			# add last	
			i = branch[n-1] 
			smooth_branch.append(coords[i])
			
			#print(len(smooth_branch))
			

		# add smooth branch to the result list
		if smooth_branch:
			smooth_branches.append(smooth_branch)
	return smooth_branches
	

# render a set of branches
def render_neuron(smooth_branches, obj_name, start_node, coords):
    curve = bpy.data.curves.new(name=obj_name+"_curve", type='CURVE')    
    curve.dimensions = '3D'    
    ob = bpy.data.objects.new(obj_name+"_curve", curve)    
    bpy.context.scene.objects.link(ob)  
    
    if "Cells" in bpy.data.groups:
        bpy.data.groups["Cells"].objects.link(ob)

        
    for branch in smooth_branches:
        #print(branch)
        render_branch(branch, curve)
    #paint_branch(smooth_branches[1], ob, curve)   
     
    
    # add cell body sphere  
    ind = int(start_node)
    body_loc = None 
    if ind in coords:          
        body_loc = translate_scale(coords[ind])
    elif len(smooth_branches) > 0 and len(smooth_branches[0]) > 0 :
        body_loc = translate_scale(smooth_branches[0][0])
        #print(smooth_branches[0][0])
    if body_loc:
        bpy.ops.mesh.primitive_uv_sphere_add(location=body_loc, size=0.5)
        bpy.context.active_object.name = obj_name
        cell_body_ob = bpy.context.active_object
        # cell_body_ob.scale[2] = 1.5
        if "Cells" in bpy.data.groups:
            bpy.data.groups["Cells"].objects.link(cell_body_ob)
    
# render a single branch    
def render_branch(branch,  curve):
        
    nurbline = curve.splines.new('NURBS')   
    n =  len(branch)
    nurbline.points.add(n-1) # 2d array
    for i in range(n): 
        # scale
        x,y,z = translate_scale(branch[i])
        
        # print(str(x) + " " + str(y) + " " + str(z))
        # add to the line
        nurbline.points[i].co = (x, y, z, 1)    
                
    nurbline.order_u = 3 #len(nurbline.points)-1  
    nurbline.use_endpoint_u = True  
    
    # make a tube
    curve.bevel_depth=0.05 # cause it is scaled down 
    curve.bevel_resolution=1
    curve.fill_mode="FULL"
    #curve.use_fill_back=False
    #curve.use_fill_front=False
    curve.use_fill_deform=True

def translate_scale(coord):
    x =  coord[0] + trans[0]
    y =  coord[1] + trans[1] 
    z =  coord[2] + trans[2]
    return [x,y,z] 


##########################
#    Import synapses     #
##########################           
def importSynFromFile(synpath):

    # read file first time to find synapses
    # and then again to find there coordinates (from segments)
    # does not make sense to keep ALL the segments, can be a big file
    # better read file twice
    f = open(synpath, 'r'); 
    segment_coords = {}
    active_segm_id = None
        
    for line in f:
        # define segment id and parent
        if line.startswith("<segment "):
            [id, parent_id] = parseSegmentAll(line) 
            active_segm_id = id            
                                               
        # segment coordinate
        if line.startswith("<distal "):   
            distal = parseCoordinate(line)
            if active_segm_id not in segment_coords:
                segment_coords[active_segm_id] = distal
            
            #conn_ob = objById(conid)
            #bpy.context.scene.objects.active = conn_ob
            
            #conn_loc = translate_scale(distal)
            #conn_ob.location = conn_loc


        if line.startswith("<connection "):
            [conid, presyn_id, pre_segm_id, postsyn_id] = parseSynapse(line)
            
            # annotate cells with post and pre sites
            presyn = getCellBodyByID(presyn_id)
            postsyn = getCellBodyByID(postsyn_id)
            
            if not presyn or not postsyn:
                continue
            
            if objById(conid):
                print("Warning: synapse " + conid + " already exists, not added")
            else:
                if not (presyn is None or postsyn is None) and presyn != postsyn: # and not objById(conid):
                    # addProperty checks whether the syn is already 
                    # in the properties.
                    # but we need to visualize a new connector anyway
                    addProperty(presyn, "Postsynaptic", postsyn.name)
                    addProperty(postsyn, "Presynaptic", presyn.name)
                    # the coordinates differ in the file in blender itself
                
                if pre_segm_id in segment_coords:                    
                    loc = segment_coords[pre_segm_id]
                    loc = translate_scale(loc)
                else:
                    print("Location not found for synapse " + conid)
                    
                bpy.ops.mesh.primitive_uv_sphere_add(size=0.1, location=loc)
                loc = None
                conn_ob = bpy.context.active_object
                conn_ob.name = conid
                
                # add synapse to the group
                if "Connectors" in bpy.data.groups:
                    bpy.data.groups["Connectors"].objects.link(conn_ob)
                if "Cells" in bpy.data.groups:
                    bpy.data.groups["Cells"].objects.link(conn_ob)
                #  cellsannotate with presyn and postsyn
                addProperty(conn_ob, "Postsynaptic", postsyn.name)
                addProperty(conn_ob, "Presynaptic", presyn.name)

                        

def parseSynapse(st):
    ast = st.split("\"")
    if (len(ast)>11):
        conid = ast[1]
        presyn_id = ast[3]
        pre_segm_id = ast[5]
        postsyn_id = ast[9]
        #post_segm_id = ast[11]
        return [conid, presyn_id, pre_segm_id, postsyn_id]
    else:
        print("Error synapse " + st)
    
def getCellBodyByID(id):
    for ob in bpy.data.objects:
        #print(ob.name + " " + id)
        if id in ob.name and not ("curve" in ob.name):
            #print(ob.name)
            return ob
        # for the muscle, too many ids to keep it in the name
        if "id_list" in ob and id in ob["id_list"]: 
            return ob

def addProperty(ob, property, value):
    oprop = ""
    try:
        oprop = ob[property]
    except:
        pass
    
    if oprop == "":
        ob[property] = value
        print("Added1 " + property + " "+ ob.name + " -> " + value)
    else:
        if not (value in ob[property]):
            ob[property] += "|" + value
            print("Added2 " + property + " "+ ob.name + " -> " + value)

def objById(id):
    for ob in bpy.data.objects:
        if id in ob.name:
            return ob
        # for the muscle, too many ids to keep it in the name
        if "id_list" in ob and id in ob["id_list"]: 
            return ob
        
# Registration
def register():
    bpy.utils.register_class(OBJECT_OT_Button)
    bpy.utils.register_class(ImportCatmaid)
 
def unregister():
    bpy.utils.unregister_class(OBJECT_OT_Button)
    bpy.utils.unregister_class(ImportCatmaid)

#bpy.utils.register_class(Subnetworks)
bpy.utils.register_module(__name__)

        
#path = "/ebio/ag-jekely/share/Albina/blender/Plat_model/neuroML/circuit.neuroml"
#importNeuronFromObj(path)
#importSynFromFile(path)
